# Supplementary material for: The Influence of Drug–Polymer Solubility on Laser-Induced In Situ Drug Amorphization Using Photothermal Plasmonic Nanoparticles
Source: Pharmaceutics. 2021 Jun 21;13(6):917. doi: 10.3390/pharmaceutics13060917 (PMC8234654; doi:10.3390/pharmaceutics13060917)
Supplement: Supplementary file 1 [file pharmaceutics-13-00917-s001.zip]

Archive with 1 entries (1 files):
- pharmaceutics-1236049-SI.pdf
